# Supplementary material for: Towards better understanding of an industrial cell factory: investigating the feasibility of real-time metabolic flux analysis in Pichia pastoris
Source: Microb Cell Fact. 2013 May 21;12:51. doi: 10.1186/1475-2859-12-51 (PMC3681591; doi:10.1186/1475-2859-12-51)
Supplement: Additional file 1 — Metabolic network for P. pastoris. List of reactions, metabolites and stoichiometric matrix and predictions of intracellular fluxes. [file 1475-2859-12-51-S1.xlsx]

## Sheet: A
																																					O2	GLC	CO2	ET	GOL	Cit	Pyr	MET	BIO
	Reaction Number	1	2	3	4	5	6	7	8	9	10	11	12	13	14	15	16	17	18	19	20	21	22	23	24	25	26	27	28	29	30	31	32	33	34	35	36	37	38	39	40	41	42	43	44
	Reactions reversability	0	1	1	1	1	1	1	1	0	0	0	0	0	0	1	0	0	0	0	0	0	1	1	1	1	1	1	0	1	0	0	0	0	1	0	0	0	0	0	0	1	0	0	0
1	GLCcyt	-1	0	0	0	0	0	0	0	0	0	0	0	0	0	0	0	0	0	0	0	0	0	0	0	0	0	0	0	0	0	0	0	0	0	0	0	1	0	0	0	0	0	0	0
2	G6Pcyt	1	-1	0	0	0	0	0	0	0	0	0	0	0	0	0	0	0	0	0	0	-1	0	0	0	0	0	0	0	0	0	0	0	0	0	0	0	0	0	0	0	0	0	0	-0.036352
3	F6Pcyt	0	1	-1	0	0	0	0	0	0	0	0	0	0	0	0	0	0	0	0	0	0	0	0	0	1	1	0	0	0	0	0	0	0	0	0	0	0	0	0	0	0	0	0	-0.036352
4	FBPcyt	0	0	1	-1	0	0	0	0	0	0	0	0	0	0	0	0	0	0	0	0	0	0	0	0	0	0	0	0	0	0	0	0	0	0	0	0	0	0	0	0	0	0	0	0
5	DHAPcyt	0	0	0	1	-1	0	0	0	0	0	0	0	0	0	0	0	0	0	0	0	0	0	0	0	0	0	1	0	0	0	0	0	0	0	1	0	0	0	0	0	0	0	0	0
6	GAPcyt	0	0	0	1	1	-1	0	0	0	0	0	0	0	0	0	0	0	0	0	0	0	0	0	1	-1	1	0	0	0	0	0	0	0	1	0	0	0	0	0	0	0	0	0	0
7	PG3cyt	0	0	0	0	0	1	-1	0	0	0	0	0	0	0	0	0	0	0	0	0	0	0	0	0	0	0	0	0	0	0	0	0	0	0	0	0	0	0	0	0	0	0	0	-0.016542
8	PEPcyt	0	0	0	0	0	0	1	-1	0	0	0	0	0	0	0	0	0	0	0	0	0	0	0	0	0	0	0	0	0	0	0	0	0	0	0	0	0	0	0	0	0	0	0	-0.025248
9	PYRcyt	0	0	0	0	0	0	0	1	-1	-1	0	0	0	0	0	0	0	0	0	0	0	0	0	0	0	0	0	0	0	-1	0	0	0	0	0	0	0	0	0	0	0	-1	0	0
10	GOLcyt	0	0	0	0	0	0	0	0	0	0	0	0	0	0	0	0	0	0	0	0	0	0	0	0	0	0	-1	0	0	0	0	0	0	0	0	0	0	0	0	1	0	0	0	0
11	NADPHcyt	0	0	0	0	0	0	0	0	0	0	0	1	0	0	0	0	0	0	0	0	2	0	0	0	0	0	0	0	0	0	0	0	0	0	0	0	0	0	0	0	0	0	0	-0.19947
12	iCO2	0	0	0	0	0	0	0	0	-1	1	0	0	0	1	0	1	1	1	0	0	1	0	0	0	0	0	0	0	0	0	0	0	1	0	0	0	0	-1	0	0	0	0	0	0.017695
13	RU5Pcyt	0	0	0	0	0	0	0	0	0	0	0	0	0	0	0	0	0	0	0	0	1	-1	-1	0	0	0	0	0	0	0	0	0	0	0	0	0	0	0	0	0	0	0	0	0
14	R5Pcyt	0	0	0	0	0	0	0	0	0	0	0	0	0	0	0	0	0	0	0	0	0	0	1	-1	0	0	0	0	0	0	0	0	0	0	0	0	0	0	0	0	0	0	0	-0.010663
15	XU5Pcyt	0	0	0	0	0	0	0	0	0	0	0	0	0	0	0	0	0	0	0	0	0	1	0	-1	0	-1	0	0	0	0	0	0	0	-1	0	0	0	0	0	0	0	0	0	0
16	S7Pcyt	0	0	0	0	0	0	0	0	0	0	0	0	0	0	0	0	0	0	0	0	0	0	0	1	-1	0	0	0	0	0	0	0	0	0	0	0	0	0	0	0	0	0	0	0
17	E4Pcyt	0	0	0	0	0	0	0	0	0	0	0	0	0	0	0	0	0	0	0	0	0	0	0	0	1	-1	0	0	0	0	0	0	0	0	0	0	0	0	0	0	0	0	0	-0.014644
18	OAAcyt	0	0	0	0	0	0	0	0	1	0	0	0	0	0	0	0	0	0	0	0	0	0	0	0	0	0	0	0	-1	0	0	0	0	0	0	0	0	0	0	0	0	0	0	-0.024239
19	PYRmit	0	0	0	0	0	0	0	0	0	0	0	0	0	-1	0	0	0	0	0	0	0	0	0	0	0	0	0	0	0	1	0	0	0	0	0	0	0	0	0	0	0	0	0	-0.029389
20	ACCOAmit	0	0	0	0	0	0	0	0	0	0	0	0	0	1	-1	0	0	0	0	0	0	0	0	0	0	0	0	0	0	0	0	0	0	0	0	0	0	0	0	0	0	0	0	-0.007979
21	OAAmit	0	0	0	0	0	0	0	0	0	0	0	0	0	0	-1	0	0	0	0	1	0	0	0	0	0	0	0	0	1	0	0	0	0	0	0	0	0	0	0	0	0	0	0	-0.000786
22	ICITmit	0	0	0	0	0	0	0	0	0	0	0	0	0	0	1	-1	-1	0	0	0	0	0	0	0	0	0	0	0	0	0	0	0	0	0	0	0	0	0	0	0	-1	0	0	0
23	NADH	0	0	0	0	0	1	0	0	0	0	-1	0	0	1	0	1	0	1	1	1	0	0	0	0	0	0	1	-1	0	0	0	0	2	0	0	0	0	0	0	0	0	0	0	0.062679
24	AKGmit	0	0	0	0	0	0	0	0	0	0	0	0	0	0	0	1	1	-1	0	0	0	0	0	0	0	0	0	0	0	0	-1	0	0	0	0	0	0	0	0	0	0	0	0	0
25	NADPHmit	0	0	0	0	0	0	0	0	0	0	0	0	0	0	0	0	1	0	0	0	0	0	0	0	0	0	0	0	0	0	0	0	0	0	0	0	0	0	0	0	0	0	0	-0.056052
26	AKGcyt	0	0	0	0	0	0	0	0	0	0	0	0	0	0	0	0	0	0	0	0	0	0	0	0	0	0	0	0	0	0	1	0	0	0	0	0	0	0	0	0	0	0	0	-0.026663
27	SUCmit	0	0	0	0	0	0	0	0	0	0	0	0	0	0	0	0	0	1	-1	0	0	0	0	0	0	0	0	0	0	0	0	0	0	0	0	0	0	0	0	0	0	0	0	0
28	MALmit	0	0	0	0	0	0	0	0	0	0	0	0	0	0	0	0	0	0	1	-1	0	0	0	0	0	0	0	0	0	0	0	0	0	0	0	0	0	0	0	0	0	0	0	0
29	ACDcyt	0	0	0	0	0	0	0	0	0	1	-1	-1	0	0	0	0	0	0	0	0	0	0	0	0	0	0	0	0	0	0	0	0	0	0	0	0	0	0	0	0	0	0	0	0
30	ACEcyt	0	0	0	0	0	0	0	0	0	0	0	1	-1	0	0	0	0	0	0	0	0	0	0	0	0	0	0	0	0	0	0	0	0	0	0	0	0	0	0	0	0	0	0	0
31	ACCOAcyt	0	0	0	0	0	0	0	0	0	0	0	0	1	0	0	0	0	0	0	0	0	0	0	0	0	0	0	0	0	0	0	0	0	0	0	0	0	0	0	0	0	0	0	-0.00333
32	iO2	0	0	0	0	0	0	0	0	0	0	0	0	0	0	0	0	0	0	0	0	0	0	0	0	0	0	0	-0.5	0	0	0	-0.5	0	0	0	1	0	0	0	0	0	0	0	-2.4e-05
33	EtOH cyt	0	0	0	0	0	0	0	0	0	0	1	0	0	0	0	0	0	0	0	0	0	0	0	0	0	0	0	0	0	0	0	0	0	0	0	0	0	0	-1	0	0	0	0	0
34	MeOHcyt	0	0	0	0	0	0	0	0	0	0	0	0	0	0	0	0	0	0	0	0	0	0	0	0	0	0	0	0	0	0	0	-1	0	0	0	0	0	0	0	0	0	0	1	0
35	HCHOcyt	0	0	0	0	0	0	0	0	0	0	0	0	0	0	0	0	0	0	0	0	0	0	0	0	0	0	0	0	0	0	0	1	-1	-1	0	0	0	0	0	0	0	0	0	0
36	DHAcyt	0	0	0	0	0	0	0	0	0	0	0	0	0	0	0	0	0	0	0	0	0	0	0	0	0	0	0	0	0	0	0	0	0	1	-1	0	0	0	0	0	0	0	0	0
37	O2(E)	0	0	0	0	0	0	0	0	0	0	0	0	0	0	0	0	0	0	0	0	0	0	0	0	0	0	0	0	0	0	0	0	0	0	0	-1	0	0	0	0	0	0	0	0
38	GLC(E)	0	0	0	0	0	0	0	0	0	0	0	0	0	0	0	0	0	0	0	0	0	0	0	0	0	0	0	0	0	0	0	0	0	0	0	0	-1	0	0	0	0	0	0	0
39	CO2(E)	0	0	0	0	0	0	0	0	0	0	0	0	0	0	0	0	0	0	0	0	0	0	0	0	0	0	0	0	0	0	0	0	0	0	0	0	0	1	0	0	0	0	0	0
40	EtOH(E)	0	0	0	0	0	0	0	0	0	0	0	0	0	0	0	0	0	0	0	0	0	0	0	0	0	0	0	0	0	0	0	0	0	0	0	0	0	0	1	0	0	0	0	0
41	GOL(E)	0	0	0	0	0	0	0	0	0	0	0	0	0	0	0	0	0	0	0	0	0	0	0	0	0	0	0	0	0	0	0	0	0	0	0	0	0	0	0	-1	0	0	0	0
42	Citric Acid(E)	0	0	0	0	0	0	0	0	0	0	0	0	0	0	0	0	0	0	0	0	0	0	0	0	0	0	0	0	0	0	0	0	0	0	0	0	0	0	0	0	1	0	0	0
43	Pyruvic acid(E)	0	0	0	0	0	0	0	0	0	0	0	0	0	0	0	0	0	0	0	0	0	0	0	0	0	0	0	0	0	0	0	0	0	0	0	0	0	0	0	0	0	1	0	0
44	MeOH(E)	0	0	0	0	0	0	0	0	0	0	0	0	0	0	0	0	0	0	0	0	0	0	0	0	0	0	0	0	0	0	0	0	0	0	0	0	0	0	0	0	0	0	-1	0
45	BIOMASS	0	0	0	0	0	0	0	0	0	0	0	0	0	0	0	0	0	0	0	0	0	0	0	0	0	0	0	0	0	0	0	0	0	0	0	0	0	0	0	0	0	0	0	1

## Sheet: IntracellularFluxes
		Experimental						NIR predictions
		State A		State B		State C		State A		State B		State C
		D=0.05h-1		D=0.10h-1		D=0.15h-1		D=0.05h-1		D=0.10h-1		D=0.15h-1
		mmol/gDCW·h	sd	mmol/gDCW·h	sd	mmol/gDCW·h	sd	mmol/gDCW·h	sd	mmol/gDCW·h	sd	mmol/gDCW·h	sd
	r1	0.0229575	0.0590508	0.0179443	0.0508508	0.0111888	0.0696834	0.0222088	0.0578927	0.014234	0.0481883	5.52602e-09	0.0115333
	r2	-0.204338	0.0662351	-0.482515	0.0759249	-0.748291	0.0881501	-0.195164	0.0385075	-0.50653	0.017841	-0.797423	0.0800156
	r3	0.1942	0.128526	-0.033143	0.143147	-0.222342	0.14021	0.194634	0.12999	-0.0785026	0.115994	-0.352423	0.258809
	r4	0.217158	0.15853	-0.0151987	0.161054	-0.211153	0.150876	0.216843	0.162989	-0.0642685	0.143833	-0.352423	0.305256
	r5	0.868689	0.123137	1.22757	0.145366	1.63053	0.12232	0.84281	0.116441	1.21436	0.13441	1.53	0.285014
	r6	0.860564	0.15425	0.986268	0.137028	1.15363	0.160778	0.836561	0.160466	0.93246	0.0851514	0.948578	0.20477
	r7	0.829092	0.129961	0.921481	0.126916	1.05804	0.158069	0.806582	0.132718	0.866073	0.0452625	0.850447	0.160129
	r8	0.781105	0.108717	0.822914	0.118515	0.912389	0.155545	0.760769	0.103985	0.764852	0.0446552	0.70067	0.112748
	r9	0.390717	0.238243	0.430783	0.157934	0.459307	0.0978213	0.376091	0.247772	0.391121	0.206927	0.306625	0.372011
	r10	-0.0279194	0.0557714	-0.0106979	0.0252942	0.00287505	0.0245731	-0.0289565	0.0569838	-0.00724063	0.0495011	0.0197543	0.0810461
	r11	0	0	0	0	0	0	0	0	0	0	0	0
	r12	0.00461687	0.0184194	0.0115912	0.00838478	0.0183187	0.00761861	0.00441161	0.0185286	0.0122693	0.0160251	0.0197543	0.0261803
	r13	0.00546715	0.00887077	0.0122558	0.00381654	0.0187331	0.00419189	0.00523416	0.00924346	0.0127965	0.00794183	0.0197543	0.0129195
	r14	0.362374	0.0395141	0.287591	0.0597271	0.280272	0.0552152	0.360398	0.0406113	0.262981	0.0490616	0.199947	0.113322
	r15	0.348087	0.0591752	0.257297	0.0688508	0.234808	0.0611744	0.346708	0.0619113	0.231584	0.0630308	0.152614	0.135826
	r16	0.202374	0.133621	0.00369792	0.0636259	-0.112981	0.0522745	0.209416	0.158764	-0.0189068	0.126022	-0.179899	0.211232
	r17	0.0951123	0.00386448	0.209845	0.00176082	0.316954	0.0165228	0.0904852	0.0276028	0.217538	0.0227213	0.332514	0.0406714
	r18	0.233989	0.0610028	0.0941167	0.013404	0.0391263	0.0114542	0.241409	0.0719487	0.0822368	0.0383221	-0.00555694	0.0464699
	r19	0.234608	0.0569745	0.0938652	0.0164423	0.038779	0.00974257	0.242167	0.065956	0.082426	0.0294893	-0.00555694	0.0216791
	r20	0.219616	0.0497958	0.0809008	0.0197621	0.0296428	0.034888	0.228298	0.0546183	0.0726622	0.0157056	-0.00555694	0.0144135
	r21	0.181289	0.0287662	0.377358	0.01086	0.561644	0.00573198	0.173463	0.0150537	0.38955	0.0153894	0.581774	0.0161759
	r22	-0.00867568	0.0304871	0.0732612	0.0265148	0.128714	0.0248958	-0.0118401	0.0146651	0.0791554	0.0204534	0.144759	0.0434948
	r23	0.20325	0.0283794	0.314481	0.0205599	0.439406	0.0179742	0.198156	0.0237285	0.318632	0.0203858	0.437015	0.0374624
	r24	0.196306	0.0211515	0.283493	0.0146675	0.384568	0.0088986	0.191614	0.0211973	0.284205	0.0187967	0.37376	0.0351256
	r25	0.232762	0.0620385	0.311988	0.0373459	0.402336	0.0172177	0.226881	0.0594936	0.306808	0.0516661	0.37376	0.0903183
	r26	0.211783	0.0813743	0.260486	0.0471921	0.321448	0.0135223	0.206826	0.0797655	0.252434	0.0690142	0.286888	0.119117
	r27	1.04927	0.104205	1.69861	0.0554784	2.40971	0.0889103	1.01784	0.0885701	1.72432	0.0765428	2.39831	0.0520182
	r28	4.14024	0.346658	4.44398	0.218832	5.3647	0.26096	4.09779	0.33877	4.31835	0.164113	4.75387	0.260112
	r29	0.237348	0.169202	0.258091	0.114466	0.264808	0.0843643	0.225922	0.176028	0.228103	0.141366	0.162834	0.256851
	r30	0.418218	0.0622905	0.402225	0.0659358	0.449733	0.0561912	0.413743	0.0661098	0.380771	0.0645015	0.37429	0.13472
	r31	0.0570402	0.0371308	0.111439	0.0236578	0.159079	0.010759	0.0534941	0.0359462	0.111538	0.0322169	0.158171	0.0570747
	r32	0.020067	0.0566957	0.0136345	0.026397	0.00950224	0.0535882	0.0205858	0.0596318	0.0120153	0.05472	3.18099e-09	0.0756985
	r33	0.423653	0.12073	0.474051	0.0907265	0.580382	0.0646087	0.418117	0.125451	0.461327	0.108424	0.515889	0.202003
	r34	-0.403479	0.0614455	-0.460333	0.0531934	-0.570828	0.0399784	-0.397428	0.0652438	-0.449246	0.0598077	-0.515889	0.117205
	r35	-0.40061	0.0443155	-0.45809	0.0454029	-0.569429	0.0371327	-0.394652	0.0471136	-0.447467	0.0462462	-0.515889	0.095663
	r36	2.17	0.180908	2.29	0.0977118	2.73	0.107607	2.15094	0.177993	2.21914	0.0989192	2.37708	0.141472
	r37	0	0	0	0	0	0	0	0	0	0	0	0
	r38	1.05	0.16109	1.03	0.0826734	1.28	0.0922212	1.05576	0.156042	1.02879	0.084104	1.26277	0.117975
	r39	0	0	0	0	0	0	0	0	0	0	3.44044e-14	0
	r40	1	0.0892506	1.66451	0.0524003	2.38623	0.0359559	0.967416	0.0659026	1.69471	0.0597482	2.39831	0.0898222
	r41	0	0	0	0	0	0	0	0	0	0	0	0
	r42	0	0	0	0	0	0	0	0	0	0	0	0
	r43	0	0	0	0	0	0	0	0	0	0	0	0
	r44	1.89712	0.263426	3.88	0.13777	5.75	0.0598307	1.81883	0.162487	4.00111	0.16674	5.93223	0.246143

## Sheet: Reactions
Embden Meyerhoff Parnas (Glycolysis)			Reversibility
r1	1 GLCcyt → 1 G6Pcyt		0
r2	1 G6Pcyt ↔ 1 F6Pcyt		1
r3	1 F6Pcyt ↔ 1 FBPcyt		1
r4	1 FBPcyt ↔ 1 DHAPcyt + 1 GAPcyt		1
r5	1 DHAPcyt ↔ 1 GAPcyt		1
r6	1 GAPcyt + 1 NADcyt ↔ 1 PG3cyt + 1 NADHcyt		1
r7	1 PG3cyt ↔ 1 PEPcyt + 1 H2O		1
r8	1 PEPcyt ↔ 1 PYRcyt		1
Pyruvate branch point
r9	1 PYRcyt + 1 iCO2 → 1 OAAcyt		0
r10	1 PYRcyt → 1 ACDcyt + 1 iCO2		0
Fermentative patways
r11	1 ACDcyt + 1 NADHcyt → 1 ETHcyt + 1 NADcyt		0
r12	1 ACDcyt + 1 NADPcyt → 1 ACEcyt + 1 NADPHcyt		0
r13	1 ACEcyt + 1 HCOAcyt → 1 ACCOAcyt		0
TCA cycle
r14	1 PYRmit + 1 HCOAmit + 1 NADmit → 1 ACCOAmit + 1 iCO2 + 1 NADHmit		0
r15	1 ACCOAmit + 1 OAAmit ↔1 ICITmit + 1 HCOAmit		1
r16	1 ICITmit + 1 NADmit →1 AKGmit + 1 iCO2 + 1 NADHmit		0
r17	1 ICITmit + 1 NADPmit → 1 AKGmit + 1 iCO2 + 1 NADPHmit		0
r18	1 AKGmit + 1 NADmit → 1 SUCmit + 1 iCO2 + 1 NADHmit		0
r19	1 SUCmit + 1 NADmit → 1 MALmit + 1 NADHmit		0
r20	1 MALmit + 1 NADmit → 1 OAAmit+ 1 NADHmit		0
Pentose phosphate pathway
r21	1 G6Pcyt + 2 NADPcyt → 1 RU5Pcyt + 1 iCO2 + 2 NADPHcyt		0
r22	1 RU5Pcyt →1 XU5Pcyt		1
r23	1 RU5Pcyt → 1 R5Pcyt		1
r24	1 R5Pcyt + 1 XU5Pcyt → 1 S7Pcyt + 1 GAPcyt		1
r25	1 S7Pcyt + 1 GAPcyt → 1 E4Pcyt + 1 F6Pcyt		1
r26	1 E4Pcyt + 1 XU5Pcyt→1 F6Pcyt + 1 GAPcyt		1
Glycerol formation
r27	1 GOLcyt + 1 NADcyt ↔ 1 DHAPcyt + 1 NADHcyt		1
Oxidative phosphorylation
r28	1 NADH + 0.5 iO2 → 1 NAD		0
Transport reactions
r29	1 OAAcyt ↔ 1 OAAmit		1
r30	1 PYRcyt →1 PYRmit		0
r31	1 AKGmit →1 AKGcyt		0
r36	1 O2(E) → 1 iO2		0
r37	1 GLC(E) → 1 GLCcyt		0
r38	1 iCO2 →1 CO2(E)		0
r39	1 ETHcyt → 1 ETH(E)		0
r40	1 GOL(E)→ 1 GOLcyt		0
r41	1 CIT(E) ↔ 1 ICITmit		1
r42	1 PYR(E) →1 PYR cyt		0
r43	1 MET(E) → 1 METcyt		0
Methanol metabolism
r32	1 METcyt + 1/2 O2 → 1 HCHOcyt + 1 H2O		0
r33	1 HCHOcyt + 2 NADcyt → 2 NADHcyt + iCO2		0
r34	1 HCHOcyt + XU5Pcyt ↔ 1 DHAcyt + 1 GAPcyt		1
r35	1 DHAcyt → 1 DHAPcyt		0
Biomass formation
r44	0,0033 ACCOAcyt + 0,008 ACCOAmit + 0,0266 AKGcyt + 0,0146 E4Pcyt + 0,0363 F6Pcyt + 0,0165 PG3cyt + 0,0363 G6Pcyt + 0,0000003 GOLcyt + 0,000002 iO2 + 0,0242 OAAcyt + 0,00079 OAAmit + 0,0252 PEPcyt + 0,0294 PYRmit + 0,011 R5Pcyt + 0,199 NADPHcyt + 0,056 NADPHmit + 0,0626 NAD ®		0
	1 BIOM + 0,0127 iCO2 + 0,0626 NADH + 0,0033 HCCOAcyt + 0,008 HCCOAmit + 0,199 NADPcyt + 0,056 NADPmit

## Sheet: Metabolites
Abbreviations
GLCcyt	cytosolic	glucose
G6Pcyt	cytosolic	glucose-6-phosphate
F6Pcyt	cytosolic	fructose-6-phosphate
FBPcyt	cytosolic	fructose-1,6-biphosphate
DHAPcyt	cytosolic	dihydroxyacetone phosphate
GAPcyt	cytosolic	glyceraldehyde-3-phosphate
PG3cyt	cytosolic	3-phosphoglycerate
PEPcyt	cytosolic	phosphoenolpyruvate
PYRcyt	cytosolic	pyruvate
GOLcyt	cytosolic	glycerol
NADPHcyt	cytosolic	nicotinamide adenine dinucleotide phosphate
iCO2	intracellular	carbon dioxyde
RU5Pcyt	cytosolic	ribulose-5-phosphate
R5Pcyt	cytosolic	ribose-5-phosphate
XU5Pcyt	cytosolic	xylulose-5-phosphate
S7Pcyt	cytosolic	septulose-7-phosphate
E4Pcyt	cytosolic	erytrose-4-phosphate
OAAcyt	cytosolic	oxaloacetate
PYRmit	mitochondrial	pyruvate
ACCOAmit	mitochondrial	acetyl-coenzyme-A
OAAmit	mitochondrial	oxaloacetate
ICITmit	mitochondrial	isocitrate
NADH	cytosolic	nicotinamide adenine dinucleotide, reduced
AKGmit	mitochondrial	alpha-ketoglutarate
NADPHmit	mitochondrial	nicotinamide adenine dinucleotide phosphate
AKGcyt	cytosolic	alpha-ketoglutarate
SUCmit	mitochondrial	succinate
MALmit	mitochondrial	malate
ACDcyt	cytosolic	acetaldehyde
ACEcyt	cytosolic	acetate
ACCOAcyt	cytosolic	acetyl-coenzyme-A
iO2	intracellular	oxygen
EtOH cyt	cytosolic	ethanol
MeOHcyt	cytosolic	methanol
HCHOcyt	cytosolic	formaldehyde
DHAcyt	cytosolic	dihydroxyacetone
O2(E)	extracellular	oxygen
GLC(E)	extracellular	glucose
CO2(E)	extracellular	carbon dioxyde
EtOH(E)	extracellular	ethanol
GOL(E)	extracellular	glycerol
Citric Acid(E)	extracellular	citric acid
Pyruvic acid(E)	extracellular	pyruvic acid
MeOH(E)	extracellular	methanol
BIOMASS		biomass
